# Supplementary material for: Novel Endophytic Fungi from Euchresta tubulosa Dunn: Characterization of Their Bioactive Secondary Metabolites and Extracellular Enzymes
Source: Microorganisms. 2026 Mar 15;14(3):664. doi: 10.3390/microorganisms14030664 (PMC13029386; doi:10.3390/microorganisms14030664)
Supplement: Supplementary file 1 [file microorganisms-14-00664-s001.zip]

Archive with 1 entries (1 files):
- microorganisms-4165123-supplementary.pdf
